# Supplementary material for: Transcriptomic and Functional Landscape of Adult Human Spinal Cord NSPCs Compared to iPSC-Derived Neural Progenitor Cells
Source: Cells. 2025 Jan 7;14(2):64. doi: 10.3390/cells14020064 (PMC11763936; doi:10.3390/cells14020064)
Supplement: Supplementary file 1 [file cells-14-00064-s001.zip]

Archive with 2 entries (2 files):
- cells-3390501-supplementary file S1.pdf
- cells-3390501-supplementary.pdf
